# Supplementary material for: Drivers of global mangrove loss and gain in social-ecological systems
Source: Nat Commun. 2022 Oct 26;13:6373. doi: 10.1038/s41467-022-33962-x (PMC9606261; doi:10.1038/s41467-022-33962-x)
Supplement: Supplementary file 3 — Supplementary Data 1 [file 41467_2022_33962_MOESM3_ESM.xlsx]

## Sheet: Supplementary Data 1
Number of geomorphic units per country in the full dataset and in each of the models, and national extent of mangrove cover in 1996, 2007 and 2016
Country	Full dataset_units	Net Loss % 1996-2007 model_units	Net Loss % 2007-2016 model_units	Net Gain % 1996-2007 model_units	Net Gain % 2007-2016 model_units	Gross Loss % 1996-2007 model_units	Gross Loss % 2007-2016	Gross Gain % 1996-2007	Gross Gain % 2007-2016	Mangrove cover 1996 km2	Mangrove cover 2007 km2	Mangrove cover 2016 km2
American Samoa	1	NA	NA	NA	NA	NA	NA	NA	NA	0.18	0.18	0.18
Angola	14	11	7	NA	4	11	11	10	10	385.23	375.44	374.91
Anguilla	1	NA	NA	NA	NA	NA	NA	NA	NA	0.02	0.02	0.01
Antigua and Barbuda	4	NA	NA	NA	NA	NA	NA	NA	NA	9.05	9.05	8.86
Aruba	1	NA	NA	NA	NA	NA	NA	NA	NA	0.54	0.34	0.34
Australia	520	272	364	72	46	345	411	316	392	10065.5	9970.74	9782.22
Bahamas	50	NA	NA	NA	NA	NA	NA	NA	NA	1078.91	1030.59	969.69
Bahrain	2	NA	NA	NA	NA	NA	NA	NA	NA	0.85	0.73	0.81
Bangladesh	11	5	5	1	1	6	6	6	6	4141.09	4137.89	4087.12
Barbados	1	NA	NA	NA	NA	NA	NA	NA	NA	0.14	0.14	0.14
Belize	26	NA	NA	NA	NA	NA	NA	NA	NA	538	526.51	482.21
Benin	1	NA	NA	NA	1	NA	NA	NA	1	1.2	0.82	1.4
Bonaire, Sint Eustatius and Saba	1	NA	NA	NA	NA	NA	NA	NA	NA	2.15	1.82	1.66
Brazil	164	83	91	11	36	93	126	88	112	11242.3	10980	10889.8
Brunei Darussalam	2	NA	NA	NA	NA	NA	NA	NA	NA	115.82	113.01	113.3
Cambodia	18	16	11	NA	5	16	16	16	16	634.69	594.47	585.73
Cameroon	7	3	5	2	NA	5	5	5	4	1893.96	1892.36	1886.37
Cayman Islands	2	NA	NA	NA	NA	NA	NA	NA	NA	43.22	42.11	41.55
China	62	NA	12	NA	11	NA	22	NA	23	155.39	155.39	156.67
Colombia	70	37	27	16	27	52	54	50	54	2469.51	2357.47	2286.66
Comoros	3	NA	NA	NA	NA	NA	NA	NA	NA	1.04	1.04	1.04
Congo, the Democratic Republic of the	2	1	1	NA	NA	1	1	1	1	264	255.43	255.32
Costa Rica	25	11	13	3	4	12	17	13	14	374.76	367.83	361.87
Côte d'Ivoire	16	12	14	1	NA	13	14	11	11	62.7	61.34	57.77
Cuba	79	44	46	5	4	47	50	48	47	3517.45	3411.32	3343.59
Curaçao	2	NA	NA	NA	NA	NA	NA	NA	NA	0.3	0.14	0.09
Djibouti	5	NA	NA	NA	NA	NA	NA	NA	NA	4.97	4.94	4.92
Dominica	1	NA	NA	NA	NA	NA	NA	NA	NA	0.02	0.02	0.02
Dominican Republic	27	16	18	2	4	17	21	17	17	197.68	192.7	188.15
Ecuador	21	5	5	NA	4	5	9	5	9	1442.7	1385.27	1379.93
Egypt	11	NA	NA	NA	NA	NA	NA	NA	NA	1.86	1.82	1.8
El Salvador	19	7	14	7	NA	12	14	14	14	386.78	383.81	375.31
Equatorial Guinea	10	NA	2	NA	3	NA	5	NA	5	260.28	256.19	256.55
Eritrea	24	NA	NA	NA	NA	NA	NA	NA	NA	71.13	70.17	69.87
Fiji	27	NA	NA	NA	NA	NA	NA	NA	NA	513.85	513.85	508.85
French Guiana	17	NA	NA	NA	NA	NA	NA	NA	NA	432.33	471.1	500.67
Gabon	10	6	3	NA	3	6	6	6	6	1772.01	1749.25	1746.3
Gambia	5	NA	NA	NA	NA	NA	NA	NA	NA	595.44	603.12	597.96
Ghana	14	8	7	1	1	10	8	6	7	228.09	204.77	204.23
Grenada	3	NA	NA	NA	NA	NA	NA	NA	NA	1.95	1.95	1.94
Guadeloupe	3	NA	NA	NA	NA	NA	NA	NA	NA	36.95	36.95	37.05
Guatemala	20	3	13	11	1	12	14	14	14	244.76	245.67	239.53
Guinea	14	5	7	4	5	9	12	9	11	2226.32	2209.86	2209.41
Guinea-Bissau	23	NA	NA	NA	NA	NA	NA	NA	NA	2584.36	2604.03	2587.32
Guyana	13	NA	NA	NA	NA	NA	NA	NA	NA	294	288.45	282.51
Haiti	23	NA	14	NA	1	NA	15	NA	14	164.04	151.32	146.99
Honduras	29	15	14	2	3	17	17	17	17	660.5	626.23	590.17
India	82	48	32	5	25	53	57	52	56	3586.92	3502.15	3488.68
Indonesia	820	463	375	94	181	556	550	537	537	28234.9	26981.8	26502.9
Iran, Islamic Republic of	11	4	5	2	1	6	6	6	5	79.39	78.77	77.96
Jamaica	15	7	8	1	1	8	9	8	9	101.39	98	95.34
Japan	10	3	NA	NA	3	3	1	3	3	9.88	9.7	9.82
Kenya	20	17	13	NA	4	17	17	17	17	554.19	533.5	528.9
Liberia	33	11	22	12	1	20	22	21	15	192.86	193.04	189.22
Madagascar	100	61	57	31	34	92	92	91	91	2620.06	2591.54	2585.1
Malaysia	129	93	57	10	45	103	102	100	100	5214.5	5101.52	5094.22
Martinique	3	NA	NA	NA	NA	NA	NA	NA	NA	16.84	16.84	16.93
Mauritania	1	NA	1	1	NA	1	1	1	NA	0.71	0.71	0.68
Mauritius	3	3	NA	NA	3	3	2	2	3	7.24	7	7.11
Mayotte	1	NA	NA	NA	NA	NA	NA	NA	NA	5.9	5.9	5.88
Mexico	235	122	139	65	51	179	190	182	190	10516.2	10177.9	9661.06
Micronesia, Federated States of	4	NA	NA	NA	NA	NA	NA	NA	NA	83.22	83.22	83.51
Mozambique	89	69	49	7	27	76	77	74	77	3194.49	3004.3	2985.52
Myanmar	69	49	38	9	20	57	57	56	58	5384.26	5004.27	4953.05
New Caledonia	34	NA	NA	NA	NA	NA	NA	NA	NA	302.39	302.39	294.69
New Zealand	40	28	23	1	6	29	29	28	28	325.39	312.98	310.31
Nicaragua	38	16	26	10	1	22	27	24	25	772.91	771.02	731.4
Nigeria	12	9	9	1	1	10	10	8	10	6975.36	6951.99	6881.43
Oman	6	NA	NA	NA	NA	NA	NA	NA	NA	1.17	1.16	1.1
Pakistan	5	3	1	1	3	4	4	4	4	676.61	638.81	641.48
Palau	3	NA	NA	NA	NA	NA	NA	NA	NA	61.4	61.4	61.4
Panama	49	36	39	5	4	40	43	37	41	1551.54	1532.17	1520.75
Papua New Guinea	147	84	55	13	42	97	94	93	95	4727.33	4694.74	4668.84
Peru	1	1	1	NA	NA	1	1	1	1	43.29	41.28	40.2
Philippines	271	174	141	18	52	191	191	183	185	2818.78	2708.64	2674.56
Puerto Rico	15	NA	NA	NA	NA	NA	NA	NA	NA	92.11	92.11	88.05
Qatar	5	NA	1	1	NA	1	1	1	1	4.48	4.44	4.42
Saint Kitts and Nevis	1	NA	NA	NA	NA	NA	NA	NA	NA	0.3	0.3	0.29
Saint Lucia	3	NA	NA	NA	NA	NA	NA	NA	NA	1.66	1.66	1.66
Saint Martin (French part)	1	NA	NA	NA	NA	NA	NA	NA	NA	0.18	0.18	0.16
Saint Vincent and the Grenadines	4	NA	NA	NA	NA	NA	NA	NA	NA	0.32	0.32	0.31
Samoa	4	NA	NA	NA	NA	NA	NA	NA	NA	3.03	3.03	3.04
Saudi Arabia	51	10	8	4	6	13	14	13	13	70.48	65.72	65.01
Senegal	8	7	6	1	NA	8	6	7	6	1298.34	1282.95	1246.48
Seychelles	2	NA	NA	NA	NA	NA	NA	NA	NA	1.08	1.08	1.12
Sierra Leone	16	NA	7	NA	6	NA	13	NA	13	1268.83	1265.03	1264.32
Singapore	2	1	2	1	NA	2	2	2	2	5.33	5.21	5.19
Solomon Islands	56	NA	NA	NA	NA	NA	NA	NA	NA	535.42	527.67	527.68
Somalia	10	NA	NA	NA	NA	NA	NA	NA	NA	21.93	21.14	21.16
South Africa	21	6	4	NA	2	6	6	4	6	26.44	25.11	24.91
Sri Lanka	38	14	18	1	5	15	22	11	21	220.87	218.42	197.18
Sudan	7	1	1	NA	NA	1	1	1	1	3.75	3.67	3.71
Suriname	8	NA	NA	NA	NA	NA	NA	NA	NA	734.17	761.84	763.19
Taiwan, Province of China	7	1	1	NA	NA	1	1	1	1	1.98	1.69	1.69
Tanzania, United Republic of	52	31	40	7	4	39	44	38	43	1144.14	1126.27	1114.61
Thailand	79	53	21	8	40	61	60	61	60	2364.61	2222.33	2246.99
Timor-Leste	10	NA	NA	NA	NA	NA	NA	NA	NA	10.12	9.86	9.82
Tonga	4	NA	NA	NA	NA	NA	NA	NA	NA	8.9	8.9	8.65
Trinidad and Tobago	5	3	2	NA	1	3	3	3	3	57.28	54.39	52.77
Turks and Caicos Islands	3	NA	NA	NA	NA	NA	NA	NA	NA	128.13	124.95	117.84
United Arab Emirates	22	9	8	1	2	10	10	9	10	79.5	77.01	72.68
United States	59	NA	NA	NA	NA	NA	NA	NA	NA	2087.2	1983.15	1879.19
Vanuatu	5	NA	NA	NA	NA	NA	NA	NA	NA	17.7	17.7	17.64
Venezuela, Bolivarian Republic of	49	NA	NA	NA	NA	NA	NA	NA	NA	2852.55	2819.94	2799.21
Viet Nam	33	5	11	NA	4	5	15	5	15	1707.47	1612.43	1580.43
Virgin Islands, British	3	NA	NA	NA	NA	NA	NA	NA	NA	0.89	0.89	0.88
Virgin Islands, U.S.	3	NA	NA	NA	NA	NA	NA	NA	NA	2.07	2.07	2.05
Yemen	14	2	NA	3	4	3	3	5	4	16	16.14	16.16
Total	4235	2004	1914	451	743	2425	2637	2341	2554	141944	138052	135869
